# Supplementary material for: Perforated Concave Earplug (pCEP): A Proof-of-Concept Earplug to Improve Sound Localization without Compromising Noise Attenuation
Source: Sensors (Basel). 2023 Aug 25;23(17):7410. doi: 10.3390/s23177410 (PMC10490414; doi:10.3390/s23177410)
Supplement: Supplementary file 1 [file sensors-23-07410-s001.zip]

Archive with 1 entries (1 files):
- sensors-2519672-supplementary.pdf
